# Supplementary material for: Association between the saphenous vein diameter and venous reflux on computed tomography venography in patients with varicose veins
Source: PLoS One. 2022 Feb 15;17(2):e0263513. doi: 10.1371/journal.pone.0263513 (PMC8846520; doi:10.1371/journal.pone.0263513)
Supplement: S1 Data — (XLSX) [file pone.0263513.s001.xlsx]

## Sheet: Sheet1
OP date	Number	Gender	Age	Bilateral	Recur	site	Ht	Wt	BMI	HTN	DM	CAD	CVA	Sx onset	C	E	A	P	Chol	TG	HDL	LDL	Location	GSV-3	GSV-5	LSV-3	LSV-5	reflux	f/u date	cx
2014-01-14	1	f	42	1	0	2	158.4	58.9	23.475	0	0	0	0	13	2	2	1	1	92	56	66	98	1			7.44	9.04	1	2014-01-22	0
2014-01-16	1	m	73	1	0	2	148.7	58.1	26.2757	0	0	0	0	13	2	2	1	1	253.2	412	43	113	0	7.56	6.72			2	2014-02-24	0
2014-01-21	3	m	51	1	0	2	176.6	75.5	24.2084	0	0	0	0	12	2	2	1	1	209.6				1			8.33	7.86	1	2014-01-29	0
2014-02-07	4	m	45	1	0	2	170	91	31.4879	0	0	0	0	6	2	2	1	1	171.3	65	54	115	1			9.67	10.41	2	2014-01-20	swelling
2014-02-18	5	m	23	1	1	2	175.3	64.3	20.9241	0	0	0	0	3	2	2	1	1	148.9				1			5.2	6.8	1	2014-04-23	sensory change
2014-03-25	6	m	60	1	0	2	160.9	69	26.6524	1	0	1	0	13	2	2	1	1	237.3	247	44	137	1			7.43	8.24	1	2014-03-17	0
2014-03-26	7	f	53	2	0	1	154.9	78.9	32.8832	0	0	0	0	13	3	2	1	1	302.8	143	78	182	0	5.42	3.56			1	2014-03-19	0
2014-03-26	8	f	53	2	0	2	154.9	78.9	32.8832	0	0	0	0	13	3	2	1	1	302.8	143	78	182	0	6.3	7.18			2	2014-03-19	0
2014-03-27	9	m	54	1	0	2	172	87	29.4078	1	0	1	0	13	2	2	1	1	146	190	34	74	0	13.33	10.7			2	2014-03-31	0
2014-04-03	10	m	65	1	0	2	169.4	78.2	27.2508	0	0	0	0	13	2	2	1	1	181.5	158	50	107	0	8.73	7.81			1	2014-12-17	hyperesthesia
2014-04-22	11	f	39	1	0	1	159.4	60.1	23.6536	0	0	0	0	13	2	2	1	1	179.5				0	6.76	7.1			2	2014-05-07	0
2014-04-24	12	f	41	1	0	2	161.1	74.4	28.667	0	0	0	0	1	2	2	1	1	188.8	45	83	90	0	10.76	7.8			2	2014-05-12	0
2014-04-25	13	m	55	1	0	2	171.8	79.3	26.8675	0	0	0	0	12	2	2	1	1	209	76	63	124	0	8.91	9.79			2	2014-04-23	0
2014-05-28	14	f	65	2	1	1	163.2	62.5	23.466	0	0	0	0	13	2	2	1	1	222.4	6.8			0	6.88	8.59			2	2014-06-09	pain
2014-05-28	15	f	65	2	1	2	163.2	62.5	23.466	0	0	0	0	13	2	2	1	1	222.4	6.8			0	8.59	7.78			2	2014-06-09	pain
2014-06-20	16	f	61	2	0	1	152.2	51.1	22.0593	0	0	0	0	13	2	2	1	1	228.5	71	52	149	0	5.08	3.81			0	2014-06-30	pain
2014-06-20	17	f	61	2	0	2	152.2	51.1	22.0593	0	0	0	0	13	2	2	1	1	228.5	71	52	149	0	4.08	3.17			0	2014-06-30	pain
2014-07-15	18	m	45	2	1	1	181	89	27.1664	0	0	0	0	13	2	2	1	1	209.8	148	33	142	0	10.48	12.39			2	2014-07-14	0
2014-07-15	19	m	45	2	1	2	181	89	27.1664	0	0	0	0	13	2	2	1	1	209.8	148	33	142	0	10.53	11.79			2	2014-07-14	0
2014-07-18	20	f	52	2	0	1	157.6	67.8	27.2971	1	1	0	0	12	3	2	1	1	161.9	145	51	97	0	6.96	6.1			1	2014-08-04	0
2014-07-18	21	f	52	2	0	2	157.6	67.8	27.2971	1	1	0	0	12	3	2	1	1	161.9	145	51	97	0	8.5	8.63			2	2014-08-04	0
2014-08-05	22	f	55	2	0	1	153	63	26.9127	0	0	0	0	13	2	2	1	1	179.1				0	8.52	8.48			2	2014-09-01	pain
2014-08-05	23	f	55	2	0	2	153	63	26.9127	0	0	0	0	13	2	2	1	1	179.1				0	7.58	8.52			2	2014-09-01	pain
2014-08-05	24	f	59	2	0	1	157	56	22.719	0	0	0	0	13	3	2	1	1	221.1	117	65	119	0	9.65	14.03			2	2014-12-15	0
2014-08-05	25	f	59	2	0	2	157	56	22.719	0	0	0	0	13	3	2	1	1	221.1	117	65	119	0	7.02	7.94			2	2014-12-15	paresthesia
2014-08-08	26	m	57	1	0	1	168	74	26.2188	0	1	0	0	13	2	2	1	1	221				0	8.77	8.73			2	2014-08-18	pain
2014-08-08	27	m	57	2	0	1	167	65	23.3067	0	0	0	0	13	3	2	1	1	193.8				0	8.24	11.05			2	2014-08-18	0
2014-08-08	28	m	57	2	0	2	167	65	23.3067	0	0	0	0	13	6	2	1	1	193.8				0	8.24	8.68			2	2014-08-18	0
2014-08-12	29	m	55	1	0	1	165.1	52.5	19.2604	1	0	0	0	13	2	2	1	1	211.7	88	70	115	0	6.8	7.56			1	2014-08-20	0
2014-08-19	30	f	43	1	0	1	154	45.7	19.2697	0	0	0	0	13	2	2	1	1	162.1	51	69	82	0	7.09	6.35			1	2014-08-27	0
2014-08-22	31	m	63	2	0	1	160	59	23.0469	0	0	0	0	13	2	2	1	1	249	213	47	150	0	6.61	5.89			2	2014-09-29	0
2014-08-22	32	m	63	2	0	2	160	59	23.0469	0	0	0	0	13	2	2	1	1	249	213	47	150	0	6.53	5.56			1	2014-09-29	0
2014-09-04	33	f	51	2	0	2	169	54	18.9069	0	0	0	0	13	2	2	1	1	220.8	124	52	139	0	6.1	5.18			0	2014-09-15	0
2014-09-05	34	f	48	1	0	1	163.8	57.4	21.3936	0	0	0	0	13	2	2	1	1	166.3				1			7.31	6.34	2	2014-09-17	0
2014-09-02	35	f	45	2	0	1	167	55	19.721	0	0	0	0	13	4	2	1	1	192.3				0	6.53	6.53			1	2014-08-20	0
2014-09-02	36	f	45	2	0	2	167	55	19.721	0	0	0	0	13	4	2	1	1	192.3				1			5.73	6.53	1	2014-08-20	0
2014-09-11	37	f	51	1	0	2	165	76	27.9155	1	0	0	0	13	4	2	1	1	244.5	100	71	141	0	8.32	9.02			1	2014-09-15	0
2014-09-16	38	f	56	1	0	2	155	64	26.6389	0	0	0	0	13	2	2	1	1	196.7	86	52	176	0	7.8	7.85			2	2014-09-24	0
2014-09-24	39	m	60	2	0	1	168.2	73.1	25.8384	1	0	0	0	13	2	2	1	1	149.4	132	51	82	0	4.57	6.25			0	2014-10-08	pain
2014-09-24	40	m	60	2	0	2	168.2	73.1	25.8384	1	0	0	0	13	2	2	1	1	149.4	132	51	82	1			6.09	5.5	1	2014-10-08	pain
2014-09-26	41	f	58	2	0	2	160	65	25.3906	0	0	0	0	13	2	2	1	1	209.7	80	54	139	1			8.68	6.87	2	2014-09-29	0
2014-09-30	42	f	51	2	0	1	150	58	25.7778	0	0	0	0	13	2	2	1	1	208.7				0	8.01	8.01			0	2014-11-24	0
2014-09-30	43	f	51	2	0	2	150	58	25.7778	0	0	0	0	13	2	2	1	1	208.7				1			5.8	8.32	2	2014-11-24	0
2014-10-01	44	m	65	2	0	1	160	70	27.3438	0	0	0	0	13	2	2	1	1	216.9				0	8.59	8.55			2	2014-10-08	0
2014-10-01	45	m	65	2	0	2	160	70	27.3438	0	0	0	0	13	2	2	1	1	216.9				0	9.1	13.28			2	2014-10-08	0
2014-10-14	46	m	39	1	0	1	178.1	79.5	25.0634	0	0	0	0	13	3	2	1	1	216.9	168			0	9.88	7.58			2	2014-10-27	0
2014-10-16	47	m	38	2	0	1	184	85	25.1063	0	0	0	0	13	2	2	1	1	272.3	144	38	206	1					2	2014-10-22	pain
2014-10-16	48	m	38	2	0	2	184	85	25.1063	0	0	0	0	13	2	2	1	1	272.3	144	38	206	1					2	2014-10-22	0
2014-10-21	49	f	65	2	0	1	154	63	26.5643	0	0	0	0	13	2	2	1	1	237.5				0	10.36	8.99			1	2014-12-01	0
2014-10-21	50	f	65	2	0	2	154	63	26.5643	0	0	0	0	13	2	2	1	1	237.5				0	6.36	7.15			1	2014-12-01	0
2014-10-23	51	f	53	1	0	2	159.1	64.8	25.5997	1	0	0	0	2	2	2	1	1	222.2	93	59	136	0	7.85	5.11			0	2014-11-05	0
2014-10-30	52	m	54	1	0	1	171	77	26.3329	1	0	0	0	13	2	2	1	1	154.8	283	35	91	0	7.15	6.94			1	2014-11-17	0
2014-11-06	53	m	68	2	0	1	171.2	69.8	23.8149	1	1	0	0	13	2	2	1	1	150.4				0	8.09	6.41			0	2014-11-24	0
2014-11-06	54	m	68	2	0	2	171.2	69.8	23.8149	1	1	0	0	13	2	2	1	1	150.4				1	8.09	6.88			2	2014-11-24	0
2014-11-06	55	f	53	2	0	1	155.6	76.3	31.5141	1	0	0	0	12	2	2	1	1	201.2	349	42	87	0	8.24	7.28			2	2014-11-26	0
2014-11-06	56	f	53	2	0	2	155.6	76.3	31.5141	1	0	0	0	12	2	2	1	1	201.2	349	42	87	0	5.54	4.55			0	2014-11-26	0
2014-11-18	57	f	57	2	0	1	158.7	70.5	27.9921	0	0	0	0	13	2	2	1	1	224.6				0	13.48	10.82			2	2014-12-01	hyperesthesia
2014-11-18	58	f	57	2	0	2	158.7	70.5	27.9921	0	0	0	0	13	2	2	1	1	224.6				0	11.68	8.52			2	2014-12-01	hyperesthesia
2014-12-30	59	m	72	2	0	1	171	63.2	21.6135	0	0	0	0	13	2	2	1	1	228.5	85	61	134	0	7.57	10.17			2	2015-01-14	0
2014-12-30	60	m	72	2	0	2	171	63.2	21.6135	0	0	0	0	13	2	2	1	1	228.5	85	61	134	0	9.53	7.93			1	2015-01-14	0
2014-12-30	61	f	57	2	1	1	161.9	63.3	24.1496	0	0	0	0	2	4	2	1	1	259.8				0	7.74	9.02			2	2015-03-30	0
2014-12-30	62	f	57	2	1	2	161.9	63.3	24.1496	0	0	0	0	2	4	2	1	1	259.8				0	11.51	9.88			2	2015-03-30	0
2015-01-16	63	m	60	1	0	1	166	66.3	24.0601	1	0	0	0	13	2	2	1	1	154.4	151	34	92	0	6.96	5.41			0	2015-02-02	0
2015-02-24	64	m	73	2	0	1	164.6	70.3	25.9475	0	0	0	0	13	2	2	1	1	211.5	418	34	86	0	12.28	12.25			2	2015-04-20	0
2015-02-24	65	m	73	2	0	2	164.6	70.3	25.9475	0	0	0	0	13	2	2	1	1	211.5	418	34	86	0	10.54	7.92			2	2015-04-20	0
2015-04-16	66	m	51	2	0	1	173.6	87.9	29.1668	0	0	0	0	13	2	2	1	1	191.4	380	33	94	0	8.17	6.38			1	2015-06-03	0
2015-04-16	67	m	51	2	0	2	173.6	87.9	29.1668	0	0	0	0	13	2	2	1	1	191.4	380	33	94	0	7.22	7.22			1	2015-06-03	0
2015-05-22	68	m	43	1	0	2	177.8	67.2	21.2572	0	0	0	0	2	2	2	1	1	141.7				0	8.72	8.67			1	2015-06-24	0
2015-05-29	69	m	24	1	0	2	180.2	70.7	21.7726	0	0	0	0	1	2	2	1	1	198.7	88	45	129	0	5.17	6.89			1	2015-06-15	0
2015-05-29	70	m	72	2	0	1	168.4	86.2	30.3965	1	0	0	0	13	2	2	1	1	165.3	102	36	103	1			6.95	7.82	2	2015-06-24	0
2015-05-29	71	m	72	2	0	2	168.4	86.2	30.3965	1	0	0	0	13	2	2	1	1	165.3	102	36	103	0	9.6	8.69			1	2015-06-24	0
2015-06-12	72	m	56	1	0	2	169.7	77.9	27.0504	1	1	0	0	13	2	2	1	1	165.9	76	68	79	0	10.31	9.45			1	2015-09-23	0
2015-07-03	73	m	58	2	1	1	163.8	62.4	23.2572	0	0	0	0	3	2	2	1	1	208.6	178	48	132	1			4.97	7.41	0	2016-08-17	pain
2015-07-03	74	m	58	2	1	2	163.8	62.4	23.2572	0	0	0	0	3	2	2	1	1	208.6	178	48	132	1			10.11	9.97	2	2016-08-17	pain
2015-07-21	75	f	46	1	1	1	165.9	72.9	26.4871	0	0	0	0	13	3	2	1	1	217				0					0	2015-08-31	0
2015-08-06	76	f	47	1	0	2	153.5	57.7	24.4883	0	0	0	0	13	2	2	1	1	175	68	73	92	1			9.54	7.77	1	2015-08-19	0
2015-08-06	77	f	66	1	0	2	153	51.8	22.1282	1	0	0	0	13	2	2	1	1	223.2	134	57	144	1			6.76	6.1	1	2015-08-19	numbness
2015-08-13	78	m	46	1	0	1	166.6	62.9	22.6621	0	0	0	0	12	2	2	1	1	167.9	91	36	124	0	8.67	9.42			2	2015-08-31	pain
2015-08-18	79	m	61	1	0	2	176.6	72	23.0861	1	1	1	1	13	2	2	1	1	172				0	9.19	8.32			2	2015-08-01	skin burn
2015-08-25	80	m	49	2	0	1	162	68.3	26.025	0	0	0	0	1	2	2	1	1	198.7	144	37	135	0	9.02	14.79			2	2016-05-02	0
2015-08-25	81	m	49	2	0	2	162	68.3	26.025	0	0	0	0	1	2	2	1	1	198.7	144	37	135	0	9.06	9.28			2	2016-05-02	0
2015-08-27	82	m	61	2	0	1	170.5	62.2	21.3964	0	0	0	0	2	2	2	1	1	221.5	46	66	140	0	5.78	5.29			0	2015-09-03	tinglinh
2015-08-27	83	m	61	2	0	2	170.5	62.2	21.3964	0	0	0	0	2	2	2	1	1	221.5	46	66	140	0	7.44	8.3			1	2015-09-03	tingling
2015-09-11	84	f	51	1	1	2	162.1	51.6	19.6374	0	0	0	0	9	2	2	1	1	255.5				0	8.02	7.17			1	2015-09-21	0
2015-09-17	85	m	79	1	0	2	168.6	73.7	25.927	0	0	0	0	13	2	2	1	1	147	103	32	86	0	8.51	9.45			1	2015-10-07	0
2015-09-22	86	f	56	2	0	1	157.4	50.8	20.5047	0	0	0	0	13	3	2	1	1	164.9				0	5	3.96			0	2015-10-05	pain
2015-09-22	87	f	56	2	0	2	157.4	50.8	20.5047	0	0	0	0	13	3	2	1	1	164.9				0	5.06	4.47			0	2015-10-05	pain
2015-10-16	88	m	59	1	0	2	171.2	82.4	28.1138	0	0	0	0	13	2	2	1	1	181.3	144	36	0	0	6.68	7.86			2	2015-09-23	0
2015-10-23	89	m	60	1	0	1	167	69	24.7409	0	1	0	0	13	2	2	1	1	130.1	102	39	74	1	7.54	6.76			2	2015-11-04	tingling
2015-11-26	90	f	30	1	0	2	157.6	52.8	21.258	0	0	0	0	13	2	2	1	1	183.1	0	0	0	1		6			1	2015-12-07	pain
2015-11-27	91	m	30	2	0	1	167.4	60	21.4112	0	0	0	0	13	2	2	1	1	207.5	109	69	0	0		5			0	2015-12-07	0
2015-11-27	92	m	30	2	0	2	167.4	60	21.4112	0	0	0	0	13	2	2	1	1	207.5	109	69	0	0		4			0	2015-12-07	0
2015-12-08	93	m	41	2	0	1	178	72	22.7244	0	0	0	0	2	2	2	1	1	191.3	66	81	0	0	4.54	4.54			0	2015-12-23	0
2015-12-08	94	m	41	2	0	2	178	72	22.7244	0	0	0	0	2	2	2	1	1	191.3	66	81	0	1			4.63	4.63	0	2015-12-23	0
2015-12-18	95	m	45	1	0	1	165.1	77.8	28.5421	1	0	0	1	13	2	2	1	1	133.7	69	65	43	1			8.28	7.63	2	2017-04-17	0
2015-12-29	96	m	69	1	0	2	170	81.3	28.1315	0	0	0	0	6	2	2	1	1	123.9	54	46		1			11.15	11.15	2	2016-01-11	0
2016-01-05	97	f	38	2	0	1	173.2	68.7	22.9013	0	0	0	0	8	2	2	1	1	181.2	66	448		1			12.39	11.68	2	2016-06-22	0
2016-01-05	98	f	38	2	0	2	173.2	68.7	22.9013	0	0	0	0	8	2	2	1	1	181.2	66	448		1			8.94	9.91	2	2016-06-22	0
2016-01-19	99	m	44	1	0	1	190	129	35.7341	1	0	0	0	13	2	2	1	1	189	131	31	128	0	7.87	8.05			0	2016-02-03	0
2016-01-19	100	f	57	1	0	2	157	45.9	18.6214	0	0	0	0	13	2	2	1	1	202.2	45	101		1			9.17	8.58	2	2016-02-01	sensory change
2016-01-19	101	m	52	1	0	2	178	85	26.8274	1	0	0	0	2	2	2	1	1	185.3	98		109	1			8.03	7.98	2	2016-02-01	0
2016-01-26	102	f	54	1	0	1	160	56	21.875	1	0	0	1	13	2	2	1	1	185.3	87	71		0	8.5	8.03			1	2016-04-04	pain
2016-01-28	103	f	55	2	0	1	157.2	70	28.3265	0	0	0	0	13	2	2	1	1	259.2				0	11.58	10.92			1	2016-02-22	0
2016-01-28	104	f	55	2	0	2	157.2	70	28.3265	0	0	0	0	13	2	2	1	1	259.2				0	4.56	4.9			0	2016-02-22	0
2016-02-16	105	m	45	1	0	1	169.7	77	26.7379	0	0	0	0	13	3	2	1	1	220	411	37	113	1			7.23	6.28	1	2016-06-27	0
2016-02-25	106	f	34	2	0	1	172.9	66.1	22.1112	0	0	0	0	2	3	2	1	1	249.2				0	6.57	6.57			1	2016-03-09	0
2016-02-25	107	f	34	2	0	2	172.9	66.1	22.1112	0	0	0	0	2	3	2	1	1	249.2				0	6.42	7.17			1	2016-03-09	0
2016-03-10	108	f	44	1	0	2	158	54.6	21.8715	0	0	0	0	2	3	2	1	1	216.6	76	63	122	1			7.07	8.64	1	2016-03-23	pain
2016-03-11	109	m	40	1	0	2	181	107	32.6608	0	0	0	0	12	2	2	1	1	247.6	134	53		0	8.45	8.24			2		0
2016-03-17	110	m	53	1	0	2	176	77.5	25.0194	0	0	0	0	12	2	2	1	1	188.8	532	40	68	1			6.86	8.47	2	2016-03-28	0
2016-03-18	111	f	45	2	0	1	161	70.7	27.2752	0	0	0	0	13	2	2	1	1	219.9	83	45	128	0	7.13	5.8			0	2016-08-31	0
2016-03-18	112	f	45	2	0	2	161	70.7	27.2752	0	0	0	0	13	2	2	1	1	219.9	83	45	128	0	6.22	7.52			2	2016-08-31	0
2016-03-22	113	m	59	1	0	2	151	54.5	23.9025	0	0	0	0	13	2	2	1	1	185.9	56	64	77	0	6.42	7.22			1	2016-03-03	0
2016-03-22	114	m	46	1	0	2	167	77.8	27.8963	0	0	0		13	2	2	1	1	222.9				0	7	6.5			1	2016-04-04	0
2016-04-12	115	m	66	1	0	2	168	63.4	22.4632	0	0	0	0	13	2	2	1	1	175.7	57	49		0	7.22	7.4			2	2016-04-25	paresthesia
2016-04-29	116	m	27	2	0	2	180.1	65	20.0395	0	0	0	0	46	2	2	1	1	159.5	64	54		0	6.64	6.33			1	2016-05-16	0
2016-05-13	117	f	61	2	0	1	153	62.8	26.8273	0	0	0	0	13	2	2	1	1	263.4				0	5.04	5.87			0	2016-05-25	0
2016-05-13	118	f	61	2	0	2	153	62.8	26.8273	0	0	0	0	13	2	2	1	1	263.4				0	6.71	5.1			0	2016-05-25	0
2016-05-13	119	m	48	1	0	2	173	86	28.7347	0	0	0	0	13	2	2	1	1	136.9	246	40	87	0	7.91	7.03			1	2016-05-11	0
2016-06-03	120	m	51	1	0	2	163	62.6	23.5613	0	0	0	0	3	2	2	1	1	193.6	267	39	124	0	7.49	7.67			1	2018-02-12	0
2016-07-08	121	m	57	1	0	2	176	81.4	26.2784	0	0	0	0	1	3	2	1	1	196.3				0	8.96	6.46			1	2016-07-20	0
2016-07-15	122	m	46	2	0	1	176.7	66.5	21.2985	0	0	0	0	2	2	2	1	1	140.6				0	8.36	7.19			1	2016-06-27	0
2016-07-15	123	m	46	2	0	2	176.7	66.5	21.2985	0	0	0	0	2	2	2	1	1	140.6				1			7.19	7.71	1	2016-06-27	0
2016-08-18	124	f	56	1	0	1	160	57.7	22.5391	0	0	0	0	13	2	2	1	1	199.5	131	58	121	1			6.61	5.78	2	2016-08-29	0
2016-09-13	125	f	55	1	0	1	168.5	75.7	26.6622	0	0	0	0	13	2	2	1	1	282				0	7.02	5.75			0	2016-09-28	0
2016-09-23	126	f	40	1	0	1	164.6	57.9	21.3707	0	0	0	0	3	2	2	1	1	145				1			4		0	2016-11-27	0
2016-09-23	127	f	40	1	0	2	164.6	57.9	21.3707	0	0	0	0	3	2	2	1	1	145				1			6		1	2016-11-27	0
2016-10-13	128	m	51	2	0	1	166.9	64.5	23.1551	1	0	0	0		2	2	1	1	198	121	51		0	4.3	4.22			0	2016-11-09	0
2016-10-13	129	m	51	2	0	2	166.9	64.5	23.1551	1	0	0	0		2	2	1	1	198	121	51		0	5.06	4.22			0	2016-11-09	0
2016-11-11	130	f	70	1	0	2	152	57	24.6711	0	0	0	0	13	2	2	1	1	140	92	66	92	0	7.52	8.4			2	2016-11-21	0
2016-11-17	131	m	55	1	0	1	165.3	75.7	27.7045	0	0	0	0	13	2	2	1	1	170				0	7.83	7.38			1	2019-06-19	0
2016-12-08	132	f	72	1	1	2	153.7	62	26.2448	0	1	0	0	2	2	2	1	1	172				0	7.56	9.34			1	2016-12-21	tingling
2016-12-08	133	m	68	1	0	1	155.8	78.1	32.1748	0	0	0	0	2	2	2	1	1	174	90	45		0	7.26	7.93			1	2016-12-19	0
2016-12-27	134	m	43	1	1	2	167.3	79.5	28.4037	0	0	0	0	12	2	2	1	1	239				1			5.34	4.64	1	2017-01-09	0
2017-01-06	135	f	55	1	0	1	156.3	56.7	23.2095	0	0	0	0	6	2	2	1	1	210	112		118	0	8.46	9.3			1	2017-03-08	tingling
2017-01-12	136	m	63	1	0	1	170	68	23.5294	0	0	0	0	13	2	2	1	1	165	230	31	119	0	6.71	7.67			1	2017-01-25	pain
2017-01-12	137	f	64	1	0	1	150.3	66	29.2164	0	0	0	0	6	2	2	1	1	146				0	13.13	11.27			1	2017-02-06	tingling, pain
2017-01-12	138	f	63	2	1	1	165.4	85.3	31.1801	1	0	0	0	13	2	2	1	1	175				1			9.57	9.57	1	2017-01-25	0
2017-01-12	139	f	63	2	0	2	165.4	85.3	31.1801	1	0	0	0	13	2	2	1	1	175				0	5.41	5.82			1	2017-01-25	0
2017-01-17	140	f	49	1	0	2	153.9	63.2	26.6833	0	0	0	0	13	3	2	1	1	271				0	10.43	11.43			1	2017-03-27	0
2017-03-09	141	f	58	1	0	1	158.9	63.1	24.9909	0	0	0	0	13	2	2	1	1	214				0	6.7	5.87			1	2017-03-27	0
2017-04-20	142	m	42	1	1	1	169.6	48.9	17.0003	0	0	0	0	2	2	2	1	1	204	195		149	0	ligated	ligated			1	2017-05-10	pain, thrombus
2017-04-20	143	m	42	1	1	2	169.6	48.9	17.0003	0	0	0	0	2	2	2	1	1	204	195		149	0	8.07	7.22			1	2017-05-10	tingling
2017-04-20	144	f	56	1	0	2	151.4	58.4	25.4778	0	0	0	0	3	3	2	1	1	211				0	7.88	13.58			1	2017-10-30	tingling
2017-04-27	145	f	48	1	0	2	155.2	61.5	25.5324	0	0	0	0	13	3	3	1	1	278	166	51		0	8.94	9			1	2017-05-10
2017-05-02	146	m	69	1	0	1	171.7	79.8	27.0684	0	0	0	0	2	2	2	1	1	245	307	47		0	4.2	4.2			0	2018-12-05	numbness
2017-05-16	147	f	6	2	0	1	152.3	72	31.0408	0	0	0	0	13	3	2	1	1	254	191	62	172	0	8.56	8.12			1	2017-05-31	tingling
2017-05-16	148	f	6	2	0	2	152.3	72	31.0408	0	0	0	0	13	3	2	1	1	254	191	62	172	0	7.86	7.74			1	2017-05-31	tingling
2017-06-01	149	m	77	2	1	1	160.5	66.9	25.9702	1	1	0	1	2	2	2	1	1	101				0	11.15	10.29			1	2017-06-07	pain
2017-06-01	150	m	77	2	1	2	160.5	66.9	25.9702	1	1	0	1	2	2	2	1	1	101				1			6.5	6.89	1	2017-06-07	pain
2017-06-08	151	f	57	1	0	1			#DIV/0!	0	0	0	0		2	2	1	1					1			5.14	5.07	0	2017-07-10	0
2017-08-10	152	f	57	1	0	1	156.1	46	18.8778	0	0	0	0	13	2	2	1	1	218	274	46	133	1			5.87	5.65	1	2017-08-01	0
2017-09-05	153	f	60	2	0	1	161.9	61.8	23.5773	0	0	0	0	12	2	2	1	1	226	136			0	11.62	7.84			1	2017-09-11	0
2017-09-05	154	f	60	2	0	2	161.9	61.8	23.5773	0	0	0	0	12	2	2	1	1	226	136			0	8.34	6.64			1	2017-09-11	0
2017-09-08	155	f	67	1	0	2	153.1	53.6	22.8673	0	0	0	0	13	2	2	1	1	303	287	60	188	1			5.49	3.05	0	2017-09-20	0
2017-09-12	156	f	63	2	0	1	152	61.6	26.662	0	1	0	0	6	2	2	1	1	111	121	41	98	0	5.55	6.47			1	2017-10-02	0
2017-09-12	157	f	63	2	0	2	152	61.3	26.5322	0	1	0	0	6	2	2	1	1	111	121	41	98	0	6.33	6.47			1	2017-10-02	0
2017-10-12	158	f	75	2	0	1	160.8	51.7	19.9949	0	1	0	1	13	2	2	1	1	143	69	62	73	0	8.18	4.34			1	2019-10-14	0
2017-10-12	159	f	75	2	0	2	160.8	51.7	19.9949	0	1	0	1	13	2	2	1	1	143	69	62	73	0	9.85	8.22			1	2019-10-14	0
2017-11-07	160	f	51	2	1	1	178	78.2	24.6812	0	0	0	0	6	2	2	1	1	197				0	7.35	7.06			1	2017-11-20	0
2017-11-07	161	m	51	2	1	2	178	78.2	24.6812	0	0	0	0	6	2	2	1	1	197				0	6.23	5.46			1	2017-11-20	0
2017-11-28	162	f	61	2	0	1	155.8	60.7	25.0066	0	0	0	0	12	3	2	1	1	230	304	66	127	0	4.99	6.66			0	2017-12-20	tingling
2017-11-28	163	f	61	2	0	2	155.8	60.7	25.0066	0	0	0	0	12	3	2	1	1	230	304	66	127	0	10.04	9.25			1	2017-12-20	tingling
2017-12-14	164	f	62	1	0	1	163.4	86.6	32.435	0	0	0	0	13	3	2	1	1	166	237	40	97	0	9.8	10.69			1	2018-01-03	0
2017-12-15	165	m	57	1	0	2	175.6	78.1	25.3281	1	0	0	0	12	3	2	1	1	171	94	65	97	0	8.07	9.15			1	2017-12-27	0
2017-12-19	166	f	55	1	0	1	152	56.9	24.6278	0	0	0	0	13	2	2	1	1	153	156	49	93	0	5.94	5.77			0	2018-01-03	0
2017-12-22	167	m	48	1	0	2	178.5	87.2	27.3678	1	0	0	1	13	4	2	1	1	172	204	76	88	0	6.68	8.13			1	2018-01-03	0
2017-12-28	168	m	77	2	0	1	161.2	74.6	28.7084	1	0	1	0	13	2	2	1	1	146	135	33	90	0	10.79	8.34			1	2018-05-16	0
2017-12-28	169	m	77	2	0	2	161.2	74.6	28.7084	1	0	1	0	13	2	2	1	1	146	135	33	90	0	12.48	7.47			1	2018-05-16	0
2018-01-23	170	m	53	2	0	1	174	69.7	23.0215	0	0	0	0	12	4	2	1	1	208	119	47	136	0	9.38	6.8			1	2018-02-05	0
2018-01-23	171	m	53	2	0	2	174	69.7	23.0215	0	0	0	0	12	4	2	1	1	208	119	47	136	0	7.69	10.2			1	2018-02-05	0
2018-01-23	172	m	61	2	0	1	161.1	69.6	26.8175	1	1	0	0	7	2	2	1	1	142				1			5.79	5.73	1	2018-08-29	0
2018-01-23	173	m	61	2	0	2	161.1	69.6	26.8175	1	1	0	0	7	2	2	1	1	142				1			7.41	6.55	1	2018-08-29	0
2018-02-01	174	f	43	2	00	1	162.7	64.1	24.2149	0	0	0	0	13	3	2	1	1	191	83			0	7.44	4.96			1	2018-02-19	0
2018-02-01	175	f	43	2	00	2	162.7	64.1	24.2149	0	0	0	0	13	3	2	1	1	191	83			0	12.5	9.44			1	2018-02-19	0
2018-02-13	176	f	50	1	0	1	155.9	61.7	25.3859	0	0	0	0	13	3	2	1	1	178	62	60	103	0	7.4	7.58			1	2018-02-26	0
2018-02-13	177	m	60	1	0	2	170.9	72	24.6518	0	1	0	0	13	4	2	1	1	145	55	53	72	0	11.87	8.84			1	2018-02-26	pain
2018-04-17	178	f	61	2	0	1	152.8	76.5	32.7653	1	0	0	0	13	2	2	1	1	230				0	4.55	3.68			0	2018-05-14	0
2018-04-17	179	f	61	1	0	2	152.8	76.5	32.7653	1	0	0	0	13	2	2	1	1	230				0	3.68	3.68			0	2018-05-14	0
2018-04-24	180	f	27	1	0	2	152.5	61.7	26.5305	0	0	0	0	4	6	2	1	1	199			25	0	4.83	5.35			0	2018-05-09	swelling
2018-07-31	181	m	56	2	0	1	159.4	62	24.4014	1	0	0	1	13	2	2	1	1	134	140	44	72	0	8.62	7.78			1	2018-08-27	0
2018-07-31	182	m	56	2	0	2	159.4	62	24.4014	1	0	0	1	13	2	2	1	1	134	140	44	72	0	5.29	6.8			1	2018-08-27	0
2018-08-14	183	f	45	2	0	1	165	84	30.854	0	0	0	0	1	3	2	1	1	208	238	46	125	0	7.3	5.6			1	2018-08-27	0
2018-08-14	184	f	45	2	0	2	165	84	30.854	0	0	0	0	1	3	2	1	1	208	238	46	125	0	8.85	7.68			1	2018-08-27	0
2018-09-21	185	m	40	1	0	2	174.9	68.3	22.3276	0	0	0	0	13	2	2	1	1	133	618	29	97	0	8.06	8.21			1	2018-10-08	pain
2018-11-27	186	f	68	2	1	1	150.1	47.3	20.9942	0	0	0	0	13	4	2	1	1	232	150		147	0	3	3			0	2018-12-10	0
2018-11-27	187	f	68	2	1	2	150.1	47.3	20.9942	0	0	0	0	13	2	2	1	1	232	150		147	0	6.16	4.65			0	2018-12-10	0
2019-01-08	188	f	60	2	0	1	162.2	48.7	18.5109	0	0	0	0	13	2	2	1	1	183	69	63	106	0	5.29	6.84			1	2019-02-18	sensory change
2019-01-25	189	f	60	2	0	2	162.2	48.7	18.5109	0	0	0	0	13	2	2	1	1	183	69	63	106	0	5.29	5.29			0	2019-02-18	0
2019-01-29	190	f	61	2	1	1	163.1	61.3	23.0437	0	1	0	0	13	2	2	1	1	126				0	5.29	6.05			1	2019-06-03	0
2019-01-29	191	f	61	2	1	2	163.1	61.3	23.0437	0	1	0	0	13	5	2	1	1	126				0	4.54	6.05			1	2019-06-03	color change
2019-02-12	192	m	59	1	0	1	171.4	85.6	29.1375	1	0	0	0	12	4	2	1	1	171				0	5.58	5.58			0	2019-02-25	tingling
2019-02-15	193	m	58	2	1	1	178.7	81.5	25.5216	0	0	0	0		2	2	1	1	260	123	41	171	0	8.46	6.82			1	2019-03-04	0
2019-02-15	194	m	58	2	1	2	178.7	81.5	25.5216	0	0	0	0		2	2	1	1	260	123	41	171	0	6.82	6.77			1	2019-03-04	0
2019-02-21	195	f	56	1	0	2	160.3	58.9	22.9218	0	0	0	0	13	2	2	1	1	201	260	43	138	1			9.95	7.66	1	2019-03-06	0
2019-02-21	196	f	48	1	1	2	170.5	70.8	24.3548	0	0	0	0	8	2	2	1	1	206				1			8.13	8.93	1	2019-03-11	0
2019-04-16	197	m	55	1	0	2	164.7	52.1	19.2066	0	0	0	1	13	2	2	1	1	131				0	4.79	4.79			0	2019-04-29	0
2019-04-25	198	m	73	1	0	1	173	85.9	28.7013	0	0	0	0	13	4	2	1	1	197	333	42	122	1			8.87	10.52	1	2019-05-13	0
2019-05-02	199	f	43	2	0	1	161.5	54.2	20.7804	0	0	0	0	2	2	2	1	1	207				0	6.4	6.44			1	2019-06-19	pain , thrombophlebitis
2019-05-02	200	f	43	2	0	2	161.5	54.2	20.7804	0	0	0	0	2	2	2	1	1	207				0	7.85	7.11			1	2019-06-19	0
2019-05-09	201	f	67	1	0	1	162	68	25.9107	0	0	0	0	12	4	2	1	1	150				0	12.99	9.76			1	2019-05-15	0
2019-05-28	202	f	54	2	0	1	158.2	56.8	22.6953	0	0	0	0	13	2	2	1	1	207	191	51	116	0	6.61	5.78			1	2019-06-10	sensory change
2019-05-28	203	f	54	2	0	2	158.2	56.8	22.6953	0	0	0	0	13	2	2	1	1	207	191	51	116	1			8.26	8.26	1	2019-06-10	sensory change
2019-05-30	204	f	79	2	1	1	152.6	57.8	24.821	1	0	0	0	2	1	2	1	1	172	78	64	96	0	8.57	7.01			0	2019-06-12	0
2019-05-30	205	f	79	2	1	2	152.6	57.8	24.821	1	0	0	0	2	1	2	1	1	172	78	64	96	1			7.83	6.23	1	2019-06-12	0
2019-06-25	206	f	56	1	0	2	150	47.4	21.0667	0	1	0	0	6	2	2	1	1	185			116	1			6.49	4.32	1	2019-07-17	0
2019-07-23	207	f	65	2	1	1	149	63	28.3771	1	0	0	1		1	2	1	1	170	129	53	82	0	7.51	6.67			1	2019-08-07	0
2019-07-23	208	f	65	2	1	2	149	63	28.3771	1	0	0	1		1	2	1	1	170	129	53	82	0	7.51	5.84			1	2019-08-07	0
2019-07-30	209	m	57	1	0	2	166.2	64.3	23.2782	0	0	0	0	3	2	2	1	1	155				0	7.8	6.3			1	2019-08-19	pain/paresthesia
2019-08-01	210	m	55	1	0	2	166.8	59	21.2061	0	0	0	0	13	2	2	1	1	181				0	9.13	9.85			1	2019-08-16	pain/paresthesia
2019-09-03	211	f	64	2	0	1	152.5	60.3	25.9285	1	0	0	0	3	2	2	1	1	192	162		108	0	6	5.25			1	2019-09-16	tingling
2019-09-03	212	f	64	2	0	2	152.5	60.3	25.9285	1	0	0	0	3	2	2	1	1	192	162		108	0	8.25	6.75			1	2019-09-16	tingling
2019-11-26	213	m	57	1	0	1	177	78	24.8971	0	0	0	0	13	2	2	1	1	226	168	59	136	0	5.16	5.99			1	2019-12-11	0
